# Supplementary material for: Emerging cooperativity between Oct4 and Sox2 governs the pluripotency network in early mouse embryos
Source: eLife. 2025 Feb 27;13:RP100735. doi: 10.7554/eLife.100735 (PMC11867617; doi:10.7554/eLife.100735)
Supplement: Figure 1—source data 1. [file elife-100735-fig1-data1.zip]

Archive with 2 entries (1 files):
- Figure 1-source data 2/
- Figure 1-source data 2/Pou5f1+ mKO2-.czi
