# Supplementary material for: Emerging cooperativity between Oct4 and Sox2 governs the pluripotency network in early mouse embryos
Source: eLife. 2025 Feb 27;13:RP100735. doi: 10.7554/eLife.100735 (PMC11867617; doi:10.7554/eLife.100735)
Supplement: Figure 1—source data 3. [file elife-100735-fig1-data3.zip]

Archive with 3 entries (2 files):
- Figure 1-source data 4/
- Figure 1-source data 4/Sox2+ EGFP-.czi
- Figure 1-source data 4/Sox2- EGFP+.czi
