# Supplementary material for: Emerging cooperativity between Oct4 and Sox2 governs the pluripotency network in early mouse embryos
Source: eLife. 2025 Feb 27;13:RP100735. doi: 10.7554/eLife.100735 (PMC11867617; doi:10.7554/eLife.100735)
Supplement: Figure 1—figure supplement 2—source data 1. [file elife-100735-fig1-figsupp2-data1.zip]

Archive with 5 entries (4 files):
- Figure 1-source data 5/
- Figure 1-source data 5/WT E2.5+1 +PD03 Sox17 488 Nanog 647_7.czi
- Figure 1-source data 5/WT E2.5+1 +PD03 Sox17 488 Nanog 647_8.czi
- Figure 1-source data 5/WT E2.5+1 -PD03 Sox17 488 Nanog 647_4.czi
- Figure 1-source data 5/WT E2.5+1 -PD03 Sox17 488 Nanog 647_5.czi
