# Supplementary material for: Emerging cooperativity between Oct4 and Sox2 governs the pluripotency network in early mouse embryos
Source: eLife. 2025 Feb 27;13:RP100735. doi: 10.7554/eLife.100735 (PMC11867617; doi:10.7554/eLife.100735)
Supplement: Figure 3—source data 1. [file elife-100735-fig3-data1.zip]

Archive with 3 entries (2 files):
- Figure 3-source data 1/
- Figure 3-source data 1/Pou5f1+ mKO2-_633Pecam1_371Oct4_543Dppa3_2.czi
- Figure 3-source data 1/Pou5f1- mKO2+_633Pecam1_371Oct4_543Dppa3_1_4.czi
